# Supplementary material for: Characterization of Renal Cell Carcinoma Heterotypic 3D Co-Cultures with Immune Cell Subsets
Source: Cancers (Basel). 2021 May 22;13(11):2551. doi: 10.3390/cancers13112551 (PMC8197009; doi:10.3390/cancers13112551)
Supplement: Supplementary file 1 [file cancers-13-02551-s001.zip]

Archive with 1 entries (1 files):
- cancers-1204927-supplementary.pdf
